# Supplementary material for: The Penicillium chrysogenum Q176 Antimicrobial Protein PAFC Effectively Inhibits the Growth of the Opportunistic Human Pathogen Candida albicans
Source: J Fungi (Basel). 2020 Aug 19;6(3):141. doi: 10.3390/jof6030141 (PMC7557831; doi:10.3390/jof6030141)
Supplement: Supplementary file 1 [file jof-06-00141-s001.zip]

Archive with 18 entries (16 files):
- jof-879567_Supplements _Revision.pdf
- SupplementaryFigures_JoF/
- SupplementaryFigures_JoF/.DS_Store
- SupplementaryFigures_JoF/Figure S1.tiff
- SupplementaryFigures_JoF/Figure S10.tiff
- SupplementaryFigures_JoF/Figure S2.tiff
- SupplementaryFigures_JoF/Figure S3.tiff
- SupplementaryFigures_JoF/Figure S4.tiff
- SupplementaryFigures_JoF/Figure S5.tiff
- SupplementaryFigures_JoF/Figure S6.tiff
- SupplementaryFigures_JoF/Figure S7.tiff
- SupplementaryFigures_JoF/Figure S8.tiff
- SupplementaryFigures_JoF/Figure S9.tiff
- SupplementaryFigures_JoF/Video S1 Rotation of the PAFC model colored according to the Coulomb scale.mp4
- SupplementaryFigures_JoF/Video S2 Rotation of the PAFC model colored according to the Kyte-Doolittle scale.mp4
- Supplementary_Videos/
- Supplementary_Videos/Video S1 Rotation of the PAFC model colored according to the Coulomb scale.mp4
- Supplementary_Videos/Video S2 Rotation of the PAFC model colored according to the Kyte-Doolittle scale.mp4
